# Supplementary material for: Safety Analysis of Korean Cottage Industries’ Doenjang, a Traditional Fermented Soybean Product: A Special Reference to Biogenic Amines
Source: Foods. 2023 Nov 10;12(22):4084. doi: 10.3390/foods12224084 (PMC10670832; doi:10.3390/foods12224084)
Supplement: Supplementary file 1 [file foods-12-04084-s001.zip]

Archive with 1 entries (1 files):
- foods-2675394-supplementary.pdf
